# Supplementary material for: Energy consumption analysis of power grid distribution transformers based on an improved genetic algorithm
Source: PeerJ Comput Sci. 2023 Oct 26;9:e1632. doi: 10.7717/peerj-cs.1632 (PMC10703079; doi:10.7717/peerj-cs.1632)
Supplement: Supplemental Information 1 [file peerj-cs-09-1632-s001.zip]

Archive with 45 entries (42 files):
- code/auto_log_generator.py
- code/auto_log_generator_bp_without_clustring.py
- code/auto_log_generator_iterative.py
- code/auto_log_generator1.py
- code/chromosome.py
- code/cluster.py
- code/deep_net.py
- code/for_test.py
- code/gene.py
- code/get_result.py
- code/graph_generator.py
- code/main.py
- code/main/
- code/main/codes/
- code/main/codes/neuro-evolution/
- code/main/codes/neuro-evolution/auto_log_generator.py
- code/main/codes/neuro-evolution/auto_log_generator_bp_without_clustring.py
- code/main/codes/neuro-evolution/auto_log_generator_iterative.py
- code/main/codes/neuro-evolution/auto_log_generator1.py
- code/main/codes/neuro-evolution/chromosome.py
- code/main/codes/neuro-evolution/cluster.py
- code/main/codes/neuro-evolution/deep_net.py
- code/main/codes/neuro-evolution/for_test.py
- code/main/codes/neuro-evolution/gene.py
- code/main/codes/neuro-evolution/get_result.py
- code/main/codes/neuro-evolution/gpu_test.py
- code/main/codes/neuro-evolution/graph_generator.py
- code/main/codes/neuro-evolution/main.py
- code/main/codes/neuro-evolution/main_bp_without_clustring.py
- code/main/codes/neuro-evolution/main1.py
- code/main/codes/neuro-evolution/main2-iterative.py
- code/main/codes/neuro-evolution/matenc.py
- code/main/codes/neuro-evolution/network.py
- code/main/codes/neuro-evolution/new.py
- code/main/codes/neuro-evolution/pimadataf.py
- code/main/codes/neuro-evolution/population.py
- code/main/codes/neuro-evolution/test_tf.py
- code/main_bp_without_clustring.py
- code/main1.py
- code/main2-iterative.py
- code/matenc.py
- code/network.py
- code/pimadataf.py
- code/population.py
- code/test.py
