# Supplementary material for: Energy consumption analysis of power grid distribution transformers based on an improved genetic algorithm
Source: PeerJ Comput Sci. 2023 Oct 26;9:e1632. doi: 10.7717/peerj-cs.1632 (PMC10703079; doi:10.7717/peerj-cs.1632)
Supplement: Supplemental Information 1 [file peerj-cs-09-1632-s001.zip › code/auto_log_generator_bp_without_clustring.py]

#sys.test
import os
import sys
for i in range(int(sys.argv[1])):
    os.system("python3 main_bp_without_clustring.py")
