# Supplementary material for: Energy consumption analysis of power grid distribution transformers based on an improved genetic algorithm
Source: PeerJ Comput Sci. 2023 Oct 26;9:e1632. doi: 10.7717/peerj-cs.1632 (PMC10703079; doi:10.7717/peerj-cs.1632)
Supplement: Supplemental Information 1 [file peerj-cs-09-1632-s001.zip › code/main1.py]

import array
import random
import time
import numpy
from math import sqrt
import cluster
from deap import algorithms
from deap import base
from deap import benchmarks
from deap.benchmarks.tools import diversity, convergence
from deap import creator
from deap import tools
import os
from population import *
from network import Neterr
from chromosome import Chromosome, crossover

n_hidden = 100
indim = 8
outdim = 2
network_obj = Neterr(indim, outdim, n_hidden, random)
creator.create("FitnessMin", base.Fitness, weights=(-1.0, -1.0, 0.0, 0.0))
creator.create("Individual", Chromosome, fitness=creator.FitnessMin)

toolbox = base.Toolbox()


def minimize(individual):
	outputarr = network_obj.feedforward_ne(individual, final_activation= network.softmax)

	neg_log_likelihood_val = give_neg_log_likelihood(outputarr, network_obj.resty)
	mean_square_error_val = give_mse(outputarr, network_obj.resty)
	false_positve_rat = give_false_positive_ratio(outputarr, network_obj.resty)
	false_negative_rat = give_false_negative_ratio(outputarr, network_obj.resty)

	return neg_log_likelihood_val, mean_square_error_val, false_positve_rat, false_negative_rat


def mycross(ind1, ind2, gen_no):
	child1 = crossover(ind1, ind2, gen_no, inputdim=8, outputdim=2)
	child2 = crossover(ind1, ind2, gen_no, inputdim=8, outputdim=2)

	return child1, child2


def mymutate(ind1):
	new_ind = ind1.do_mutation(rate_conn_weight = 0.2, rate_conn_itself = 0.1, rate_node = 0.05, weight_factor = 1, inputdim = indim, outputdim = outdim, max_hidden_unit=  n_hidden, rng = random)
	return ind1


def initIndividual(ind_class, inputdim, outputdim):
	ind = ind_class(inputdim, outputdim)
	return ind


toolbox.register("individual", initIndividual, creator.Individual, indim, outdim)
toolbox.register("population", tools.initRepeat, list, toolbox.individual)

toolbox.register("evaluate", minimize)
toolbox.register("mate", mycross)
toolbox.register("mutate", mymutate)
toolbox.register("select", tools.selNSGA2)

bp_rate = 0.05


def main(seed=None, play = 0, NGEN = 40, MU = 4 * 10):

	  # this has to be a multiple of 4. period.
	CXPB = 0.9

	stats = tools.Statistics(lambda ind: ind.fitness.values[1])
	# stats.register("avg", numpy.mean, axis=0)
	# stats.register("std", numpy.std, axis=0)
	stats.register("min", numpy.min, axis=0)
	stats.register("max", numpy.max, axis=0)

	logbook = tools.Logbook()
	logbook.header = "gen", "evals", "std", "min", "avg", "max"
	time1 = time.time()
	pop = toolbox.population(n=MU)
	time2 = time.time()
	print("After population initialisation", time2 - time1)
	#network_obj = Neterr(indim, outdim, n_hidden, np.random)
	# Evaluate the individuals with an invalid fitness
	invalid_ind = [ind for ind in pop if not ind.fitness.valid]
	fitnesses = toolbox.map(toolbox.evaluate, invalid_ind)
	for ind, fit in zip(invalid_ind, fitnesses):
		ind.fitness.values = fit
	time3 = time.time()
	print("After feedforward", time3 - time2)
	# This is just to assign the crowding distance to the individuals
	# no actual selection is done
	pop = toolbox.select(pop, len(pop))
	# print(pop)
	record = stats.compile(pop)
	logbook.record(gen=0, evals=len(invalid_ind), **record)
	print(logbook.stream)
	maxi = 0
	stri = ''
	flag= 0
	# Begin the generational process
	# print(pop.__dir__())
	time4 = time.time()
	for gen in range(1, NGEN):
		
		# Vary the population
		if gen == 1:
			time6 = time.time()
		if gen == NGEN-1:
			time7 = time.time()
		offspring = tools.selTournamentDCD(pop, len(pop))
		offspring = [toolbox.clone(ind) for ind in offspring]
		if gen == 1:
			print("1st gen after clone",time.time() - time6)
		if gen == NGEN-1:
			print("last gen after clone", time.time() - time7)
		if play :
			if play == 1:
				pgen = NGEN*0.1
			elif play == 2 :
				pgen = NGEN*0.9

			if gen == int(pgen):
				print("gen:",gen, "doing clustering")
				to_bp_lis = cluster.give_cluster_head(offspring, int(MU*bp_rate))
				assert (to_bp_lis[0] in offspring )
				print( "doing bp")
				[ item.modify_thru_backprop(indim, outdim, network_obj.rest_setx, network_obj.rest_sety, epochs=10, learning_rate=0.1, n_par=10) for item in to_bp_lis]

				# Evaluate the individuals with an invalid fitness
				invalid_ind = [ind for ind in offspring if not ind.fitness.valid]
				fitnesses = toolbox.map(toolbox.evaluate, invalid_ind)
				for ind, fit in zip(invalid_ind, fitnesses):
					ind.fitness.values = fit
				
		if gen == 1:
			time8 = time.time()
		if gen == NGEN-1:
			time9 = time.time()
			
		for ind1, ind2 in zip(offspring[::2], offspring[1::2]):
			# print(ind1.fitness.values)
			"""if not flag :
				ind1.modify_thru_backprop(indim, outdim, network_obj.rest_setx, network_obj.rest_sety, epochs=10, learning_rate=0.1, n_par=10)
				flag = 1
				print("just testing")
			"""

			if random.random() <= CXPB:
				ind1, ind2 = toolbox.mate(ind1, ind2, gen)
				ind1 = creator.Individual(indim, outdim,  ind1 )
				ind2 = creator.Individual( indim, outdim, ind2 )

			maxi = max(maxi, ind1.node_ctr, ind2.node_ctr)
			toolbox.mutate(ind1)
			toolbox.mutate(ind2)
			del ind1.fitness.values, ind2.fitness.values
			
		if gen == 1:
			print("1st gen after newpool",time.time() - time8)
		if gen == NGEN-1:
			print("last gen after newpool", time.time() - time9)
		# Evaluate the individuals with an invalid fitness
		invalid_ind = [ind for ind in offspring if not ind.fitness.valid]
		fitnesses = toolbox.map(toolbox.evaluate, invalid_ind)
		for ind, fit in zip(invalid_ind, fitnesses):
			ind.fitness.values = fit

		# Select the next generation population
		pop = toolbox.select(pop + offspring, MU)

		record = stats.compile(pop)
		logbook.record(gen=gen, evals=len(invalid_ind), **record)
		anost = logbook.stream
		liso = [item.rstrip() for item in anost.split("\t")]
		mse = float(liso[3])
		if (mse <= 115 ):
			print("already achieved a decent performance(validation), breaking at gen_no.", gen)
			break
		print(anost)
		stri += anost + '\n'
		# file_ob.write(str(logbook.stream))
		# print(len(pop))
		# file_ob.close()
	#print(stri)
	time5 = time.time()
	print("Overall time", time5 - time4)
	return pop, logbook


def note_this_string(new_st, stringh):
	"""flag_ob = open("flag.txt","r+")

	ctr = None
	st = flag_ob.read()
	flag = int(st.rstrip())
	while flag ==1:
		flag_ob.seek(0)
		st = flag_ob.read()
		flag = int(st.rstrip())
		time.sleep(3)
	if flag == 0:
		flag = 1
		flag_ob.seek(0)
		flag_ob.write("1\n")
		flag_ob.close()
		'/home/robita/forgit/neuro-evolution/05/state/tf/indep_pima/input/model.ckpt.meta'
	"""
	name = "./ctr_folder/ctr" + stringh + ".txt"
	if not os.path.isfile(name):
		new_f = open(name, "w+")
		new_f.write("0\n")
		new_f.close()

	ctr_ob = open(name, "r+")
	strin = ctr_ob.read().rstrip()
	assert (strin is not '')
	ctr = int(strin)
	ctr_ob.seek(0)
	ctr_ob.write(str(ctr + 1) + "\n")
	ctr_ob.close()
	"""  
		flag_ob = open("flag.txt","w")
		flag_ob.write("0\n")
		flag_ob.close()
	"""

	new_file_ob = open("log_folder/log" + stringh + ".txt", "a+")
	new_file_ob.write(str(ctr) + " " + new_st + "\n")
	new_file_ob.close()
	return ctr


def test_it_without_bp():
	pop, stats = main()
	stringh = "_without_bp"
	fronts = tools.sortNondominated(pop, len(pop))
	if len(fronts[0]) < 30:
		pareto_front = fronts[0]
	else:

		pareto_front = random.sample(fronts[0], 30)
	print("Pareto Front: ")
	for i in range(len(pareto_front)):
		print(pareto_front[i].fitness.values)

	#neter = Neterr(indim, outdim, n_hidden, np.random)

	print("\ntest: test on one with min validation error", network_obj.test_err(min(pop, key=lambda x: x.fitness.values[1])))
	tup = network_obj.test_on_pareto_patch(pareto_front)

	print("\n test: avg on sampled pareto set", tup[0], "least found avg", tup[1])

	st = str(network_obj.test_err(min(pop, key=lambda x: x.fitness.values[1]))) + " " + str(tup[0]) + " " + str(tup[1])
	print(note_this_string(st, stringh))


def test_it_with_bp(play = 1,NGEN = 100, MU = 4*25):
	
	pop, stats = main( play = play, NGEN = NGEN, MU = MU)
	stringh = "_with_bp"+str(play)+"_"+str(NGEN)
	fronts = tools.sortNondominated(pop, len(pop))

	file_ob = open("./log_folder/log_for_graph.txt", "w+")
	for item in fronts[0]:
		st = str(item.fitness.values[0]) + " " + str(item.fitness.values[1])+"\n"
		file_ob.write( st )
	file_ob.close()

	if len(fronts[0]) < 30:
		pareto_front = fronts[0]
	else:

		pareto_front = random.sample(fronts[0], 30)
	print("Pareto Front: ")
	for i in range(len(pareto_front)):
		print(pareto_front[i].fitness.values)

	#neter = Neterr(indim, outdim, n_hidden, np.random) -- this was a big

	print("\ntest: test on one with min validation error", network_obj.test_err(min(pop, key=lambda x: x.fitness.values[1])))
	tup = network_obj.test_on_pareto_patch_correctone(pareto_front)

	print("\n test: avg on sampled pareto set", tup)

	st = str(network_obj.test_err(min(pop, key=lambda x: x.fitness.values[1]))) + " " + str(tup) 
	print(note_this_string(st, stringh))


if __name__ == "__main__":
	test_it_with_bp(play = 0, NGEN = 80, MU = 4*25)

	# file_ob.write( "test on one with min validation error " + str(neter.test_err(min(pop, key=lambda x: x.fitness.values[1]))))

	# print(stats)
	'''
	import matplotlib.pyplot as plt
	import numpy

	front = numpy.array([ind.fitness.values for ind in pop])
	plt.scatter(front[:,0], front[:,1], c="b")
	plt.axis("tight")
	plt.show()'''
