# Supplementary material for: Energy consumption analysis of power grid distribution transformers based on an improved genetic algorithm
Source: PeerJ Comput Sci. 2023 Oct 26;9:e1632. doi: 10.7717/peerj-cs.1632 (PMC10703079; doi:10.7717/peerj-cs.1632)
Supplement: Supplemental Information 1 [file peerj-cs-09-1632-s001.zip › code/pimadataf.py]

import random
import numpy as np
#import pylab as pl
def standardize_dataset(traindata, means, stdevs):
    for row in traindata:
        for i in range(len(row)):

            row[i] = (row[i] - means[i])
            if stdevs[i]:
                row[i]/=stdevs[i]
rng=random

pimadata=np.loadtxt("pima_dataset.csv", delimiter=',')

#rng.shuffle(pimadata) this was a big big error
numlis = np.arange(pimadata.shape[0])
rng.shuffle(numlis)
pimadata = pimadata[ numlis ]


pimadata=pimadata.astype(float)
traindata=pimadata
means= traindata.mean(axis=0)

stdevs=np.std(traindata,axis=0)
# standardize dataset
standardize_dataset(traindata[:,:8],means,stdevs)
def get_dimension():
    in_dem = 8
    out_dem = 1
    return (in_dem, out_dem)

def myrange(start,end,step):
    i=start
    while i+step < end:
        i+=step
        yield i
#print(traindata)
def give_data():
    #1. make iris.data in usable form
    #2. make input set and output set out of it
    #3. make setpool out of the dataset
    #4. make pcn and train it
    #5. test on validation and testing set


    
    
    rest_setx=pimadata[:538,:8]#tuple of two shared variable of array
    rest_sety=pimadata[:538,8:]
    test_setx=pimadata[538:,:8]
    test_sety=pimadata[538:,8:]
    #print(pimadata.shape)
    #print(rest_setx.shape,test_setx.shape)
    return ((rest_setx,rest_sety),(test_setx,test_sety))

def main():
    print(give_data()[1])
if __name__=="__main__":
    main()
