# Supplementary material for: Energy consumption analysis of power grid distribution transformers based on an improved genetic algorithm
Source: PeerJ Comput Sci. 2023 Oct 26;9:e1632. doi: 10.7717/peerj-cs.1632 (PMC10703079; doi:10.7717/peerj-cs.1632)
Supplement: Supplemental Information 1 [file peerj-cs-09-1632-s001.zip › code/population.py]

import random

import numpy as np
import network
import pimadataf
import chromosome
import tensorflow as tf
import time
import gene

import copy

def give_neg_log_likelihood( arr , oneDarr):
    parr = arr #normalize(arr,axis = 0)
    if parr.shape[1] == 1:
         summer = np.sum([ - (oneDarr[i]*np.log(parr[i,0]+ 0.000000000001 ) + (1-oneDarr[i])*np.log(1 - parr[i,0]+0.000000000001)) for i in range(parr.shape[0]) ])
    else:
         poneDarr = oneDarr.astype('int32')
         #print(oneDarr)

         summer = np.sum ([ - np.log(parr[i,poneDarr[i]]+ 0.000000000001) for i in range(parr.shape[0]) ]   )
    return summer/parr.shape[0]

def give_mse(arr, oneDarr):
    onedarr = oneDarr.astype( dtype = 'int32')
    twodarr = np.zeros(arr.shape)
    for i in range(onedarr.shape[0]):
        twodarr[i][onedarr[i]] = 1
    return np.sum((arr - twodarr)**2)

def give_false_positive_ratio(arr, oneDarr):
    if arr.shape[1] > 2:
        print("false_positive is not appropriate objective, change objective function in Population.py")
        exit(1)
    if arr.shape[1]==1:
        ar1 = np.where(arr>0.5,1,0)
        ar1 = np.ravel(ar1)
    else:
        ar1 = np.argmax(arr, axis = 1)
    summer =  np.sum([ar1[i]*(1-oneDarr[i]) for i in range(oneDarr.shape[0])])
    dummer = np.sum([(1-ar1[i])*(1-oneDarr[i]) for i in range(ar1.shape[0])])
    return summer/(summer+dummer)

def give_false_negative_ratio(arr, oneDarr):
    if arr.shape[1] > 2:
        print("false_positive is not appropriate objective, change objective function in Population.py")
        exit(1)
    if arr.shape[1]==1:
        ar1 = np.where(arr>0.5,1,0)
        ar1 = np.ravel(ar1)
    else:
        ar1 = np.argmax(arr, axis = 1)
    summer = np.sum([(1-ar1[i])*(oneDarr[i]) for i in range(oneDarr.shape[0])])
    dummer = np.sum([(ar1[i])*(oneDarr[i]) for i in range(ar1.shape[0])])
    return summer/(summer+dummer)


def givesumar(size):
    ar = [0]
    for i in range(1, size + 1):
        ar += [ar[i - 1] + i]
    return ar

class Population(object):
    """Class to create population object, and handle its methods"""

    def __init__(self,inputdim,outputdim, max_hidden_units, size=50, limittup=(-1, 1)):

        self.size = size
        self.max_hidden_units = max_hidden_units


        self.list_chromo = [chromosome.Chromosome(inputdim,outputdim) for i in range(self.size)]


        self.objective_arr = None

    def set_list_chromo(self, newlist_chromo):
        p = self.list_chromo
        self.list_chromo = newlist_chromo  # ndarray
        self.set_fitness()
        del (p)


    def set_objective_arr(self,network_obj):

        if not self.list_chromo:
            print("list_chromo is not set")
            exit(1)
        lis = []
        for chromo in self.list_chromo:
            #print("cmatrix",chromo.convert_to_MatEnc(network_obj.inputdim, network_obj.outputdim).CMatrix['IO'])
            outputarr = network_obj.feedforward_ne(chromo)
            #print(outputarr)
            #print(outputarr)

            #hot_vec = give_hot_vector( outputarr )


            neg_log_likelihood_val = give_neg_log_likelihood(outputarr, network_obj.resty)

            mean_square_error_val = give_mse(outputarr, network_obj.resty)

            false_positve_rat = give_false_positive_ratio(outputarr, network_obj.resty)

            false_negative_rat = give_false_negative_ratio(outputarr, network_obj.resty)

            lis.append([neg_log_likelihood_val,mean_square_error_val,false_positve_rat,false_negative_rat])
        self.objective_arr =  np.array(lis) # a 2d array of dimension #population X #objectives
        #print(self.objective_arr)


    def get_best(self):
        pass


    def get_average(self):
        pass


    def squa_test(x):
        return (x ** 2).sum(axis=1)


def main():
    import copy
    dimtup = (8, 1)
    pop = Population(4, dimtup, size=9)

    print(pop.list_chromo)

    neter = Network.Neterr(dimtup[0], dimtup[1], pop.list_chromo, pop.trainx, pop.trainy, pop.testx, pop.testy)


if __name__ == '__main__':
    main()
z = 0
def rand_init(inputdim, outputdim):
    global innov_ctr   ,z

    newchromo = chromosome.Chromosome(0)
    
    newchromo.node_ctr = inputdim + outputdim + 1
    innov_ctr = 1  # Warning!! these two lines change(reset) global variables, here might be some error
    lisI = [gene.Node(num_setter, 'I') for num_setter in range(1, newchromo.node_ctr - outputdim)]
    lisO = [gene.Node(num_setter, 'O') for num_setter in range(inputdim + 1, newchromo.node_ctr)]
    newchromo.node_arr = lisI + lisO
    for inputt in lisI:
        for outputt in lisO:
            newchromo.conn_arr.append(gene.Conn(innov_ctr, (inputt, outputt), z, status=True))
            z = z+1
            innov_ctr += 1
    newchromo.bias_arr = [gene.BiasConn(outputt, random.random()) for outputt in lisO]
    newchromo.dob = 0
    return newchromo
